# Supplementary material for: Comparison of Radiosensitization by HDAC Inhibitors CUDC-101 and SAHA in Pancreatic Cancer Cells
Source: Int J Mol Sci. 2019 Jul 2;20(13):3259. doi: 10.3390/ijms20133259 (PMC6651299; doi:10.3390/ijms20133259)
Supplement: Supplementary file 1 [file ijms-20-03259-s001.zip]

Archive with 5 entries (4 files):
- ijms-525855/
- ijms-525855/SupFig1.pdf
- ijms-525855/SupFig2.pdf
- ijms-525855/SupFig3.pdf
- ijms-525855/Table 1.xlsx
