# Supplementary material for: Comparison of Radiosensitization by HDAC Inhibitors CUDC-101 and SAHA in Pancreatic Cancer Cells
Source: Int J Mol Sci. 2019 Jul 2;20(13):3259. doi: 10.3390/ijms20133259 (PMC6651299; doi:10.3390/ijms20133259)
Supplement: Supplementary file 1 [file ijms-20-03259-s001.zip › ijms-525855/Table 1.xlsx]

## Sheet: Tabelle1
	Table 1: n-fold change in protein expression compared to control samples. Upregulation in all three cell lines is labelled in red, downregulation is marked in green.
			5 Gy			CUDC 0Gy			CUDC 5Gy			SAHA 0Gy			SAHA 5Gy
		MiaPaca	T3M4	SU.86.86	MiaPaca	T3M4	SU.86.86	MiaPaca	T3M4	SU.86.86	MiaPaca	T3M4	SU.86.86	MiaPaca	T3M4	SU.86.86
	Bad	0.981901	1.39682	1.38268	0.532252	1.17078	1.8993	0.730084	1.0477	1.97752	0.859316	1.28851	0.725216	0.996877	0.91906	0.753386
	Bax	1.04541	1.7499	1.32512	0.821582	1.11421	1.3188	1.05338	0.80495	1.35014	0.850627	0.698519	0.500557	0.932547	0.46586	0.615521
	Bcl-2	1.30484	1.80522	1.62175	0.705492	1.30382	1.64127	1.08507	0.880088	2.2615	1.10574	0.949473	1.34055	0.975152	0.882171	1.60228
	Bcl-x	1.44309	1.36509	1.39316	0.676573	1.30323	1.43477	0.84105	0.715212	1.49786	1.50283	2.15674	0.64258	1.14033	2.15669	0.660909
	Pro-Caspase-3	0.998979	1.33344	0.939227	0.977718	1.22643	0.68995	1.15868	1.14031	0.863918	0.946189	1.02265	0.967617	0.885588	1.22306	1.07812
	Cleaved Caspase-3	1.1748	1.33181	1.30159	2.42017	2.67172	1.5834	2.69649	2.78377	2.11032	1.8428	1.24858	1.19776	1.91881	1.5014	1.37829
	Catalase	1.07768	1.94922	1.48445	0.971146	1.41176	0.40638	0.915023	1.97853	0.858451	0.881129	0.1994	0.107557	1.0939	0.613031	0.740042
	clAP-1	1.32602	0.995273	1.05186	0.894115	0.950802	1.26898	0.764122	0.800392	0.883255	1.27114	0.84579	0	1.19014	0.79378	0.905351
	clAP-2	1.03193	1.02794	1.31539	0.751763	0.923921	1.61806	0.668297	0.724336	0.931839	0.958683	0.946475	0.666894	0.851326	0.858958	1.70578
	Claspin	0.977685	1.08244	1.16325	0.494699	0.5708	0.880072	0.46096	0.489245	0.40231	0.980199	0.614772	1.65181	0.762848	0.506381	0.726054
	Clusterin	1.19087	0.9639	1.05248	1.06886	0.918259	0.98867	0.807325	0.758494	0.99641	1.06409	0.557996	0.609102	0.939979	0.437	0.906444
	Cytochrome c	0.968465	1.22547	0.776454	1.19905	1.33911	0.562336	1.11922	1.24994	1.06587	1.07188	0.73501	0.959305	1.06733	0.567236	0.582164
	TRAIL R1/DR 4	1.02641	1.22582	1.24629	0.735219	0.711956	1.143	0.803271	0.538219	1.03842	1.00146	0.928945	0.526125	0.803613	0.668443	0.885623
	TRAIL R2/DR 5	1.31601	1.27997	1.19634	1.31651	0.880464	1.03253	1.37306	0.561625	1.13426	1.53507	0.962757	0.83696	1.19382	0.74481	0.839272
	FADD	1.15042	1.60493	1.27147	0.767137	0.757073	1.0374	1.09613	0.579706	1.20804	1.27574	0.899409	0.751557	1.12923	0.843121	1.18144
	Fas/TNFRSF6	1.31486	1.31132	0.923311	0.695918	0.955902	0.731411	0.869727	0.695962	1.21669	1.07151	1.26645	1.14182	1.04492	1.07968	0.815585
	HIF-1a	1.23502	1.07469	0.735022	0.571297	0.834153	0.51735	0.925438	0.750596	1.45247	0.917849	0.449177	0.344375	0.90567	0.375325	0.541854
	HO-1/HMOX1/HSP32	1.45931	1.1254	1.13299	1.34513	1.2725	0.733765	1.19721	1.07194	1.30859	1.5712	1.60275	0.757401	1.25676	1.2342	1.11994
	HO-2/HMOX2	1.07315	1.22449	0.965217	0.937119	0.945525	0.654642	0.885862	0.931472	0.800954	1.11274	0.895656	0.925848	1.07264	0.816188	1.0305
	HSP27	1.00219	1.13045	1.021	1.03732	0.928609	1.1753	0.840533	0.884788	0.84028	1.01985	0.802877	0.80039	1.12545	0.749705	1.11227
	HSP60	0.950083	1.02907	1.17685	0.9459	1.14619	0.899985	0.705173	0.833014	0.625949	0.89126	1.34535	1.2166	0.904507	1.1389	1.45824
	HSP70	0.954551	0.927756	1.17712	0.882244	0.767063	0.878301	0.753132	0.782389	0.668819	0.965437	0.846764	1.14786	1.02126	0.641129	1.41438
	HTRA2/Omi	1.23026	0.852826	0.915465	0.929227	0.951433	0.8482	0.684664	0.883948	0.505458	1.23258	0.701507	0.851755	1.04517	0.669252	0.73094
	Livin	1.19753	1.06031	0.571705	0.955617	0.948972	0.754136	0.795329	0.899101	1.32677	1.03731	0.73584	1.6262	0.920148	0.670516	0.835176
	PON2	0.881851	1.33901	1.18336	0.657696	0.909304	1.40602	0.774902	0.76889	1.77861	0.773772	0.709391	0.798585	0.725768	0.506966	0.807299
	p21/CIP1/CDNK1A	0.956182	1.46641	1.15215	0.745714	1.03949	1.12917	0.820611	0.868647	1.7371	0.836953	0.662997	0.882028	0.735858	0.500207	0.934493
	p27/Kip1	1.06445	1.53725	1.30071	0.624404	0.980397	1.17243	0.830549	0.784544	1.68283	0.901154	0.793192	0.918222	0.807756	0.695441	1.10706
	phospho-p53 (S15)	1.06473	1.54098	0.871723	0.732751	0.498981	0.668815	1.01403	0.422651	0.968321	1.00302	0.222563	0.16715	0.975358	0.184761	0.213778
	phospho-p53 (S46)	0.938731	1.34704	0.817939	0.792813	0.438964	0.468387	0.83816	0.373005	0.754683	0.930501	0.182448	0.0751355	0.833188	0.139186	0.165554
	phospho-p53 (S392)	1.01849	1.32297	1.14036	0.855513	0.504747	0.519626	0.749939	0.440753	0.725689	1.01538	0.198552	0.0672891	0.900391	0.145508	0.148849
	phospho-p53 (S635)	1.07841	1.0883	0.835471	0.635803	0.9372	0.62264	0.657384	0.935634	0.99058	1.03077	0.738117	0.460184	0.843484	0.628917	0.79939
	SMAC/Diablo	0.900954	1.23606	0.955066	0.90809	1.18321	0.511376	0.759236	1.18824	0.637542	1.03651	1.05984	0.873848	1.06298	1.04306	0.915424
	Survivin	1.05851	0.999744	0.961861	0.465218	0.734349	0.662824	0.433818	0.61355	0.420935	1.034	0.677546	0.426512	0.714252	0.542626	0.610426
	TNF RI/TNFRSF1A	0.792698	0.86072	0.928301	0.542005	0.803886	0.747759	0.457513	0.663234	0.469129	0.877043	0.762708	0.441189	0.674927	0.642503	0.645365
	XIAP	1.14829	1.2	1.4	0.490159	0.543194	0.733751	0.441456	0.479522	0.673983	0.77513	0.376476	0.562449	0.599929	0.349453	0.73736
